# Supplementary material for: Paedomorphosis as an Evolutionary Driving Force: Insights from Deep-Sea Brittle Stars
Source: PLoS One. 2016 Nov 2;11(11):e0164562. doi: 10.1371/journal.pone.0164562 (PMC5091845; doi:10.1371/journal.pone.0164562)
Supplement: S1 File — Same as Table 4 but in words instead of numbers. (XLSX) [file pone.0164562.s001.xlsx]

## Sheet: Sheet1
Species name	Ontogenetic stage	Adoral shield	Arm spine articulation	Arm spine articulation openings	ASS	DAP	DAP placement	DAP presence	Dorsal disk scales	Genital plate abradial	Genital plate adradial	Jaw	Jaw suture	LAP	Madreporite	Oral papillae	OS position	OS shape	Primary rosette	Proximal vertebrae	Radial shields	second pore position	Stereom	Teeth	Tentacle scale	Tentacle scale presence	VAP	VAP placement	VAP presence	Ventral disk scales	Vertebrae shape
Ophiozonella falklandica	Adult	specific shape	reduced	two	modified	as wide as arm	contiguous	along entire arm	numerous	well developed	well developed	elongated	obvious	short	as normal OS	several, well differentiated	far from disk edge	longer than wide	small part of disk	long	well developed	far	dense meshwork	several	operculiform	along entire arm	along entire arm	separated	along entire arm	numerous	entire
Ophiozonella sp. 6	Adult	specific shape	reduced	two	modified	as wide as arm	separated	along entire arm	few	well developed	well developed	elongated	not obvious	short	as normal OS	several, well differentiated	close to disk edge	longer than wide	large part of disk	long	well developed	far	dense meshwork	several	operculiform	along entire arm	along entire arm	separated	along entire arm	few	entire
Ophiozonella stellamaris	Adult	specific shape	well defined	two	modified	as wide as arm	separated	along entire arm	few		well developed	elongated	not obvious	short	as normal OS	few, block-like	close to disk edge	longer than wide	large part of disk	long	well developed	far	dense meshwork	several	operculiform	along entire arm	along entire arm	separated	along entire arm	few	entire
Ophiozonella novaecaledoniae	Adult			two	modified	as wide as arm	separated	along entire arm	few					short	as normal OS	few, block-like	close to disk edge	longer than wide	large part of disk		weakly developed	far	dense meshwork	several	operculiform	along entire arm	along entire arm	separated	along entire arm	few
Ophiomastus tumidus	Adult	similar to LAP	reduced	two	modified	smaller than arm width	separated	along entire arm	few	weakly developed	weakly developed	elongated	obvious	short	as normal OS	few, block-like	close to disk edge	longer than wide	large part of disk	long	weakly developed	far	dense meshwork	several	operculiform	along entire arm	along entire arm narrower than arm	separated	along entire arm	few	two bars
Ophiomisidium irene	Adult	similar to LAP	reduced	one	modified	as wide as arm	separated	along entire arm	few	weakly developed	weakly developed	elongated	obvious	long	as normal OS	few, block-like	close to disk edge	longer than wide	large part of disk	long	well developed	far	dense meshwork	several	operculiform	only proximal	only proximal narrower than arm	separated	only proximal	few	entire
Ophiotypa simplex	Adult	similar to LAP	absent		modified	smaller than arm width	separated	along entire arm	few	weakly developed	weakly developed	elongated	obvious	long	as normal OS	single	far from disk edge	wider than long	large part of disk	long	absent	far	dense meshwork	single	operculiform	along entire arm	along entire arm narrower than arm	separated	along entire arm	few	entire
Perlophiura profundissima	Adult	specific shape	well defined reduced	one	modified	smaller than arm width	separated	along entire arm	few	weakly developed	weakly developed	elongated	obvious	long	with chimney	single	close to disk edge	longer than wide	large part of disk	long	absent	far	open meshwork	single	operculiform	only proximal	along entire arm narrower than arm	separated	only proximal	few	two bars
Anthophiura ingolfi	Adult		well defined	one		as wide as arm	separated	only proximal	few	well developed	well developed	elongated	obvious	long					large part of disk	long	well developed	far	open meshwork		spiniform	only proximal	as wide as arm	separated	only proximal		entire
Amphiophiura convexa	juvenile	similar to LAP	absent	one	modified	smaller than arm width	contiguous	along entire arm	few	weakly developed	weakly developed			short	as normal OS	few, block-like	close to disk edge	equal	large part of disk	long	well developed	far	open meshwork	single	operculiform	only proximal	narrower than arm	separated	along entire arm	few	entire
Ophiopyrgus planulatus	Adult	similar to LAP	weakly developed		modified	smaller than arm width	separated	along entire arm	absent					long	as normal OS	few, block-like	close to disk edge	longer than wide	large part of disk		absent	far	dense meshwork		spiniform	along entire arm	along entire arm narrower than arm	separated	along entire arm	absent
Ophiopyrgus saccharatus	Adult	specific shape	weakly developed	one	modified	smaller than arm width	separated	along entire arm	few	well developed	well developed	elongated	obvious	short	as normal OS	several, well differentiated	close to disk edge	equal	large part of disk	long	weakly developed	far	open meshwork	several	operculiform	along entire arm	narrower than arm	separated	along entire arm	few	entire
Ophiopyrgus trispinosus	Adult	specific shape			modified	smaller than arm width	contiguous	along entire arm	few					short	as normal OS	few, block-like	close to disk edge	longer than wide	large part of disk		weakly developed	far	open meshwork	several	operculiform	along entire arm	narrower than arm	contiguous	along entire arm	few
Ophiopyrgus wyvillethomsoni	Adult	similar to LAP	absent	one	modified	smaller than arm width	separated	along entire arm	few	well developed	well developed	elongated	obvious	short	as normal OS	several, well differentiated	close to disk edge	longer than wide	large part of disk	short	weakly developed	far	dense meshwork	several	operculiform	only proximal	narrower than arm	separated	along entire arm	few	entire
Ophiomastus bispinosus	Adult	specific shape			modified	smaller than arm width	separated	along entire arm	few					long	as normal OS	several, well differentiated	close to disk edge	wider than long	large part of disk		well developed	far	dense meshwork	several	operculiform	along entire arm	along entire arm as wide as arm	separated	along entire arm	few
Ophiomastus bulufonica	Adult	similar to LAP	reduced absent	one	modified	smaller than arm width	separated	along entire arm	absent					long	as normal OS	few, block-like	close to disk edge	longer than wide	large part of disk	long	weakly developed	far	dense meshwork		elongated	absent	along entire arm narrower than arm	separated	along entire arm	few	two bars
Ophiomastus cf. bulufonica sp.1	Adult	similar to LAP	absent	one	modified	smaller than arm width	separated	along entire arm	few	well developed	well developed	elongated	obvious	long	as normal OS	few, block-like	close to disk edge	wider than long	large part of disk	long	weakly developed	far	open meshwork	single	spiniform	only proximal	narrower than arm	separated	along entire arm	few	two bars
Ophiomastus cf. bulufonica sp.2	Adult	similar to LAP	absent	two	modified	smaller than arm width	separated	along entire arm	few	well developed	well developed	elongated	obvious	long	as normal OS	few, block-like		wider than long	large part of disk	long	well developed	far	dense meshwork	several	operculiform	only proximal	as wide as arm	separated	along entire arm	few	two bars
Ophiomastus ludwigi	Adult	similar to LAP			modified	smaller than arm width	contiguous	along entire arm	few			not elongated		short	as normal OS	several, well differentiated	close to disk edge	equal	large part of disk		absent	far	dense meshwork	several	operculiform	along entire arm	narrower than arm	separated	along entire arm	few
Ophiomastus perforatus	?	similar to LAP			spiniform	as wide as arm	separated	only proximal	few					long	as normal OS	few, block-like	close to disk edge	equal	large part of disk		absent	far	open meshwork		spiniform	absent	only proximal narrower than arm	separated	only proximal	absent
Ophiomastus perplexus	Adult	similar to LAP	absent	two	modified	smaller than arm width	separated	along entire arm	few					long	as normal OS	few, block-like	close to disk edge	wider than long	large part of disk	long	well developed	superficial	dense meshwork		operculiform	only proximal	narrower than arm	separated	along entire arm	few	two bars
Ophiomastus primula	Adult	similar to LAP	absent	two	spiniform	smaller than arm width	separated	along entire arm	few	well developed	well developed	elongated	obvious	short	as normal OS	several, well differentiated	close to disk edge	longer than wide	large part of disk	long	weakly developed	far	dense meshwork	several	operculiform	only proximal	narrower than arm	separated	along entire arm	few	entire
Ophiomastus secundus	Adult	similar to LAP	well defined	two	modified	smaller than arm width	separated	along entire arm	few	well developed	well developed	elongated	not obvious	long	with chimney	several, well differentiated	far from disk edge	equal	large part of disk	long	well developed	hidden	dense meshwork		operculiform	along entire arm	narrower than arm	separated	along entire arm	few	entire
Ophiomastus tegulitius	Adult	similar to LAP			modified	smaller than arm width	separated	along entire arm	few					short	as normal OS	few, block-like	close to disk edge	longer than wide	large part of disk		weakly developed	superficial	dense meshwork	several	operculiform	along entire arm	narrower than arm	separated	along entire arm	few
Ophiomastus tuberculata	Adult					smaller than arm width	separated	only proximal	few					long	as normal OS	few, block-like	close to disk edge	equal	large part of disk		weakly developed		open meshwork	single		absent	narrower than arm	separated	only proximal	few
Ophiura serrata	Adult	specific shape	weakly developed		modified	as wide as arm	contiguous	along entire arm	numerous					short	as normal OS	several, well differentiated	far from disk edge	wider than long	large part of disk		well developed	superficial	dense meshwork	several	operculiform	along entire arm	along entire arm narrower than arm	separated	along entire arm	numerous
Ophiolepis/Ophiozona impressa	Adult	specific shape	well defined	two	modified	as wide as arm	contiguous	along entire arm	numerous			not elongated		short	as normal OS	several, well differentiated	far from disk edge	longer than wide	not obvious	long	well developed	hidden	dense meshwork	several	operculiform	along entire arm	along entire arm as wide as arm	contiguous	along entire arm	numerous	entire
Ophiozonella sp. 2	Adult	similar to LAP	well defined	two	modified	smaller than arm width	separated	along entire arm	few					long	with chimney	several, well differentiated	close to disk edge	longer than wide	large part of disk		well developed	hidden	dense meshwork	several	operculiform	along entire arm	as wide as arm	separated	along entire arm	few
Ophiozonella sp. 7	Adult	similar to LAP	absent	one	modified	as wide as arm	separated	along entire arm	few	weakly developed	well developed	elongated	obvious	long	as normal OS	single	close to disk edge	equal	large part of disk	long	well developed	far	dense meshwork	single	operculiform	only proximal	narrower than arm	separated	along entire arm	few	entire
Ophiozonella clypeata	Adult	specific shape			modified	as wide as arm	contiguous	along entire arm	numerous					short	as normal OS	several, well differentiated	far from disk edge	longer than wide	small part of disk		well developed	hidden	dense meshwork	several	operculiform	along entire arm	as wide as arm	contiguous	along entire arm	numerous
Ophiozonella longispina	Adult	specific shape	well defined	two	modified	as wide as arm	contiguous	along entire arm	numerous	well developed	well developed	not elongated	not obvious	short	as normal OS	several, well differentiated	far from disk edge	wider than long	small part of disk	short	well developed	hidden	dense meshwork	several	operculiform	along entire arm	as wide as arm	contiguous	along entire arm	numerous	entire
Ophiozona nivea	Adult	specific shape			modified	as wide as arm	contiguous	along entire arm	numerous					short	as normal OS	several, well differentiated	far from disk edge	longer than wide	small part of disk		well developed	hidden	dense meshwork	several	operculiform	along entire arm	along entire arm narrower than arm	contiguous	along entire arm	numerous
Ophiozonella tessellata	Adult	specific shape			modified	smaller than arm width	contiguous	along entire arm	numerous					short	as normal OS	several, well differentiated	far from disk edge	longer than wide	large part of disk		well developed	hidden	dense meshwork	several	operculiform	along entire arm	narrower than arm	contiguous	along entire arm	numerous
Ophiozonella projecta	Adult	specific shape	well defined	two	modified	as wide as arm	contiguous	along entire arm	numerous					long	as normal OS	several, well differentiated	far from disk edge	equal	small part of disk	long	well developed	hidden	dense meshwork	several	operculiform	along entire arm	along entire arm narrower than arm	separated	along entire arm	numerous	entire
Ophiozonella sincera	Adult	specific shape			modified	smaller than arm width	contiguous	along entire arm	few						as normal OS	several, well differentiated	far from disk edge	longer than wide	large part of disk		well developed	hidden	dense meshwork	several	operculiform	along entire arm	along entire arm narrower than arm	separated	along entire arm	numerous
Ophiomusium lymani	juvenile	similar to LAP	reduced absent	one	spiniform	smaller than arm width	separated	only proximal	few	weakly developed	well developed	elongated	obvious	long	with chimney	single	close to disk edge	longer than wide	large part of disk	long	weakly developed	far	open meshwork	single	elongated operculiform	only proximal	narrower than arm	separated	only proximal	few	entire
Ophiura sarsii	postlarva	similar to LAP	reduced absent	one	spiniform	smaller than arm width	separated	along entire arm	few	weakly developed	well developed	elongated	obvious	long	as normal OS	few, block-like	close to disk edge	longer than wide	large part of disk	long	weakly developed	far	open meshwork	several	elongated spiniform	only proximal	along entire arm narrower than arm	separated	along entire arm	few	entire
Ophiura sarsii	postlarva	similar to LAP	absent	one	spiniform	absent	absent	absent	few	absent	absent	elongated	obvious	long	with chimney	single	absent	absent	large part of disk	long	absent	far	open meshwork	single	absent	absent	absent	absent	only proximal	few	two bars
Ophiura sarsii	adult	specific shape	well defined	two	modified	as wide as arm	contiguous	along entire arm	numerous	well developed	well developed	elongated	obvious	short	as normal OS	several, well differentiated	far from disk edge	longer than wide	small part of disk	short	well developed	superficial	dense meshwork	several	operculiform	along entire arm	as wide as arm	separated	along entire arm	numerous	entire
Amphipholis squamata	postlarva	specific shape	well defined	one	spiniform	absent	absent	absent	few	absent	absent	elongated	obvious	short	as normal OS	single	far from disk edge	longer than wide	large part of disk	long	absent	far	open meshwork	single	absent	absent	as wide as arm	separated	along entire arm	few	two bars
Aspidophiura cherbonnieri	adult	specific shape			modified	smaller than arm width	separated	only proximal	few	well developed				long	as normal OS	single	close to disk edge	longer than wide	large part of disk		well developed	far	dense meshwork	several	spiniform	only proximal	only proximal narrower than arm	separated	only proximal	few
Bathylepta pacifica	adult	similar to LAP	weakly developed	one	modified	as wide as arm	separated		few	well developed	well developed	elongated	not obvious	short	as normal OS	few, block-like	close to disk edge	equal	large part of disk	long	well developed	far	open meshwork	single	absent	absent	narrower than arm	separated	only proximal	few	two bars
Ophiozonella sp. 6	juvenile	similar to LAP	weakly developed	one	modified	smaller than arm width	separated	along entire arm	few	weakly developed	weakly developed	elongated	not obvious	short	as normal OS	several, well differentiated	close to disk edge	longer than wide	large part of disk	long	well developed	hidden	dense meshwork	several	operculiform	along entire arm	narrower than arm	separated	along entire arm	few	entire
Ophiura sarsii	postlarva	similar to LAP	absent	one	spiniform	absent	absent	absent	few	absent	absent	elongated	obvious	long	with chimney	single	absent	absent	large part of disk	long	absent	far	open meshwork	single	absent	absent	absent	absent	absent	few	two bars
Amphiophiura latro	adult	specific shape			modified	smaller than arm width	contiguous	along entire arm	few			not elongated		short	as normal OS	several, well differentiated	close to disk edge	longer than wide	large part of disk		well developed	superficial	dense meshwork	several	operculiform	along entire arm	narrower than arm	contiguous	along entire arm	few
Ophiocoma krohi	adult	specific shape	well defined	two	modified	as wide as arm	contiguous	along entire arm	numerous	well developed	well developed	not elongated	not obvious	short	as normal OS	several, well differentiated	far from disk edge	longer than wide	not obvious	short	well developed	hidden	dense meshwork	several	operculiform	along entire arm	as wide as arm	contiguous	along entire arm	numerous	entire
Ophiomusium lymani	adult	specific shape	reduced	one	modified	smaller than arm width	separated	along entire arm	numerous	well developed	well developed	elongated	obvious	short	as normal OS	several, well differentiated	far from disk edge	longer than wide	small part of disk	short	well developed	hidden	dense meshwork	several	operculiform	only proximal	narrower than arm	separated	only proximal	few	entire
Ophiomastus bispinosus	juvenile	specific shape			modified	as wide as arm	contiguous	along entire arm	few					short	as normal OS	few, block-like	close to disk edge	wider than long	large part of disk		well developed	superficial	dense meshwork	several	operculiform	along entire arm	as wide as arm	separated	along entire arm	few
Ophiomastus bulufonica	postlarva	similar to LAP				smaller than arm width	separated	along entire arm	absent	weakly developed	weakly developed			long	as normal OS	single	close to disk edge	equal	large part of disk		weakly developed	far	open meshwork		absent	absent	narrower than arm	separated	along entire arm	few
Ophiomastus cf. bulufonica sp.1	juvenile
Ophiozonella falklandica	postlarva	similar to LAP	absent		modified	smaller than arm width	separated	only proximal	absent	absent	absent	not elongated	obvious	short	as normal OS	absent	far from disk edge	equal	large part of disk	long	absent	far	open meshwork	single	operculiform	only proximal	narrower than arm	separated	along entire arm	absent	entire
Ophiozonella stellamaris	postlarva	similar to LAP	weakly developed		modified	as wide as arm	separated	along entire arm	absent	weakly developed	weakly developed	elongated	not obvious	short	as normal OS	few, block-like	close to disk edge	equal	large part of disk	long	weakly developed	far	dense meshwork	single	operculiform	along entire arm	narrower than arm	separated	along entire arm	absent	two bars
Ophiomastus tumidus	postlarva	specific shape	well defined	two		smaller than arm width	separated	only proximal	few	weakly developed	weakly developed	elongated	obvious	long			close to disk edge		large part of disk	long	weakly developed	far	open meshwork	several						few	two bars
Perlophiura profundissima	postlarva	specific shape	weakly developed		spiniform	smaller than arm width	separated	only proximal	few	absent	absent	elongated	obvious	long	with chimney	single	close to disk edge	equal	large part of disk	long	absent	far	open meshwork	single	spiniform	only proximal	narrower than arm	separated	only proximal	absent	two bars
