# Supplementary material for: Paedomorphosis as an Evolutionary Driving Force: Insights from Deep-Sea Brittle Stars
Source: PLoS One. 2016 Nov 2;11(11):e0164562. doi: 10.1371/journal.pone.0164562 (PMC5091845; doi:10.1371/journal.pone.0164562)
Supplement: S2 File — Raw data, measurements of skeletal elements. (XLSX) [file pone.0164562.s002.xlsx]

## Sheet: Sheet1
Species name	Ontogenetic stage	Oral plate length	Oral plate height	Oral plate l:h	Vertebra length	Vertebra width	Vertebra l:h	Dental plate length	Dental plate width	Dental l:w	Disc diameter
Ophiozonella falklandica	Adult	1259.05	653.719	1.92597	1021.44	424.967	2.40357	679.623	352.875	1.92596	56
Ophiozonella sp. 6	Adult	1075.24	663.969	1.61942	776.943	273.117	2.84473	640.354	360.7	1.77531	3.8
Ophiozonella stellamaris	Adult	770.31	540.319	1.42566	638.999	315.384	2.0261	538.223	272.547	1.97479	2.9
Ophiozonella novaecaledoniae	Adult
Ophiomastus tumidus	Adult				533.335	368.986	1.44541	344.044	218.155	1.57706	4.2
Ophiomisidium irene	Adult	738.899	284.965	2.59295	559.621	155.981	3.58775	294.783	186.564	1.58006	2.68
Ophiotypa simplex	Adult	1376.05	550.629	2.49905	763.179	333.547	2.28807	381.918	376.578	1.01418	5.1
Perlophiura profundissima	Adult	913.453	274.922	3.32259	780.269	147.304	5.297	221.785	117.767	1.88325	3
Anthophiura ingolfi	Adult	1334.94	366.526	3.64216	673.134	283.946	2.37064	365.418	236.909	1.54244	4.84
Amphiophiura convexa	juvenile				636.502	326.382	1.95017	375.972	222.332	1.69104	32
Ophiopyrgus planulatus	Adult										3.5
Ophiopyrgus saccharatus	Adult	1637.78	680.689	2.40605	959.706	477.13	2.01141	594.983	224.711	2.64777	5.1
Ophiopyrgus trispinosus	Adult										5.5
Ophiopyrgus wyvillethomsoni	Adult	952.478	393.646	2.41963	727.084	217.7	3.33984	299.766	141.772	2.11442	2.56
Ophiomastus bispinosus	Adult										5.4
Ophiomastus bulufonica	Adult				747.496	199.754	3.74208				2.5
Ophiomastus cf. bulufonica sp.1	Adult	770.463	278.246	2.769	625.437	195.097	3.20577	229.212	180.562	1.26944	2.6
Ophiomastus cf. bulufonica sp.2	Adult	564.568	202.433	2.78891	566.287	108.596	5.21462	165.974	123.045	1.34889	1.9
Ophiomastus ludwigi	Adult
Ophiomastus perforatus	?										1.1
Ophiomastus perplexus	Adult				709.778	123.681	5.73878				3.6
Ophiomastus primula	Adult	1230.24	528.057	2.32974	660.366	401.642	1.64417	448.714	227.814	1.96965	4.32
Ophiomastus secundus	Adult	941.173	467.005	2.01534	985.265	234.571	4.20028	524.92	273.287	1.92076	3.2
Ophiomastus tegulitius	Adult
Ophiomastus tuberculata	Adult										2
Ophiura serrata	Adult
Ophiolepis/Ophiozona impressa	Adult				1158.56	952.55	1.21627
Ophiozonella sp. 2	Adult										2.2
Ophiozonella sp. 7	Adult	674.952	256.726	2.62908	504.94	154.697	3.26406	129.452	177.613	0.728843	2.1
Ophiozonella clypeata	Adult										10
Ophiozonella longispina	Adult	1861.89	1319.47	1.41109	904.921	1288.4	0.702358	1497.34	605.755	2.47186
Ophiozona nivea	Adult
Ophiozonella tessellata	Adult
Ophiozonella projecta	Adult				688.886	204.618	3.36669
Ophiozonella sincera	Adult
Ophiomusium lymani	juvenile	811.736	275.616	2.94517	826.139	210.377	3.92695	227.064	176.246	1.28834	2.4
Ophiura sarsii	postlarva				350.665	86.553	4.05145	125.094	90.734	1.37869	1.12
Ophiura sarsii	postlarva	224.394	78.635	2.85361	190.388	60.81	3.13087	64.457	81.236	0.793454	0.56
Ophiura sarsii	adult	4395.71	2266.07	1.93979	1144.98	2766.93	0.413809	2317.61	1169.83	1.98116	22
Amphipholis squamata	postlarva	278.074	93.911	2.96104	260.548	106.196	2.45346	90.916	82.032	1.1083	64
Aspidophiura cherbonnieri	adult										1.2
Bathylepta pacifica	adult	1179.7	443.838	2.65796	961.604	273.303	3.51845	340.962	225.805	1.50998	34
Ophiozonella sp. 6	juvenile	687.282	346.939	1.98099	558.277	148.465	3.76033	266.029	212.228	1.25351	2
Ophiura sarsii	postlarva	330.566	128.223	2.57806	276.006	66.998	4.11962	79.99	106.147	0.753578	0.86
Amphiophiura latro	adult										8.8
Ophiocoma krohi	adult	1959.01	2363.11	0.828995	939.561	1641.43	0.572403	1542.24	850.022	1.81435	13
Ophiomusium lymani	adult	5849.1	2574.2	2.2722	2711.09	2898.8	0.935249	3497.97	1565.08	2.23501	24.3
Ophiomastus bispinosus	juvenile										3.5
Ophiomastus bulufonica	postlarva										0.95
Ophiomastus cf. bulufonica sp.1	juvenile										1.9
Ophiozonella falklandica	postlarva	449.552	216.832	2.07327	333.978	138.365	2.41375	141.207	122.108	1.15641	1.22
Ophiozonella stellamaris	postlarva	468.975	225.311	2.08146	415.323	110.361	3.76331	171.425	141.282	1.21335	1.214
Ophiomastus tumidus	postlarva	731.578	245.806	2.97624	724.386	152.086	4.763	188.503	134.91	1.39725	1.84
Perlophiura profundissima	postlarva	243.635	82.217	2.96332	306.387	34.805	8.80296	81.148	56.316	1.44094	0.96
